# Supplementary material for: Statistical methods used in the public health literature and implications for training of public health professionals
Source: PLoS One. 2017 Jun 7;12(6):e0179032. doi: 10.1371/journal.pone.0179032 (PMC5462407; doi:10.1371/journal.pone.0179032)
Supplement: S1 File — (XLSX) [file pone.0179032.s001.xlsx]

## Sheet: b7e4affd47ec4de6b639e2a2e5e405b
UniqueKey	Issue	Page	Author	Questionable	Discuss	AT_Meth	AT_Sub	AT_Other	AT_Specify	IP_Bayes	SD_Obs	SD_Quasi	SD_Exp	SD_MetaSys	SD_Other	SD_Specify	STech_Rand	STech_Surv	STech_Complex	STech_Other	STech_Specify	AF_Primary	AF_SSDet	AF_Power	AF_Other	AF_Specify	SStat_Descrip	SStat_Tables	SStat_CGF	SStat_Epi	SStat_Prev	SStat_Odds	SStat_Mort	SStat_RelRisk	SStat_Incidence	SStat_HR	SStat_Other	SStat_Specify	SI_Pval	SI_ConfInt	SI_CredInt	SI_Xmas	SI_MultiTest	SI_Other	SI_Specify	STest_ttest	STest_ChiFish	STest_Kaplan	STest_LogRank
1	1	58	Malig	No	No	No	Yes	No		No	Yes	No	No	Yes	No		No	No	No	No		No	No	No	No		Yes	Yes	Yes	No	No	No	No	No	No	No	Yes	excess risk	No	Yes	No	No	No	Yes	sensitivity	No	No	No	No
2	10	1837	Cochran	No	No	No	Yes	No		No	Yes	No	No	No	No		No	No	Yes	No		No	No	No	No		Yes	Yes	No	No	Yes	Yes	No	No	No	No	No		Yes	Yes	No	Yes	No	No		No	No	No	No
3	1	144	VanderWeele	No	No	Yes	No	No		No	No	No	No	No	No		No	No	No	No		No	No	No	No		No	Yes	Yes	No	No	Yes	No	No	No	No	No		No	Yes	No	No	No	No		No	No	No	No
4	7	1314	Manski	No	No	No	Yes	No		No	Yes	No	No	No	No		No	No	Yes	No		No	No	No	No		Yes	Yes	No	No	No	Yes	No	No	No	No	No		Yes	Yes	No	Yes	No	No		No	No	No	No
5		746	Mathauer	No	Yes	No	Yes	No		No	No	No	No	Yes	No		No	No	No	No		No	No	No	No		No	Yes	Yes	No	No	No	No	No	No	No	No		No	No	No	No	No	No		No	No	No	No
6	4	486	Moulton	No	No	No	Yes	No		No	No	No	No	Yes	No		No	No	No	No		No	No	No	No		No	Yes	No	No	No	No	No	No	No	No	No		No	No	No	No	No	No		No	No	No	No
7	2	e8	Urquia	No	No	No	Yes	No		No	Yes	No	No	No	No		No	No	Yes	No		No	No	No	No		Yes	Yes	No	No	Yes	Yes	No	No	No	No	No		Yes	Yes	No	No	No	Yes	sensitivity	No	No	No	No
8		1	Carberry	No	No	No	Yes	No		No	Yes	No	No	No	No		No	No	No	No		Yes	No	Yes	No		Yes	Yes	Yes	No	No	Yes	No	No	No	No	Yes	PPV, NPV, sensitivity, specificity	Yes	Yes	No	No	No	No		No	No	No	No
9	3	516	Isselmann	Yes	No	No	Yes	No		No	Yes	No	No	No	No		No	No	No	No		No	No	No	No		Yes	Yes	No	No	No	No	No	No	No	No	No		No	No	No	No	No	Yes	qualitative content analysis	No	No	No	No
10	1	19	Nelson	No	No	No	Yes	No		No	Yes	No	No	No	No		No	No	No	No		Yes	No	No	Yes	Delphi Method	Yes	Yes	Yes	No	No	No	No	No	No	No	No		Yes	No	No	No	No	No		No	No	No	No
11	10	1542	Yu	No	No	No	Yes	No		No	Yes	No	No	No	No		No	No	No	No		No	No	No	No		Yes	Yes	No	No	No	No	No	No	No	Yes	No		Yes	Yes	No	No	No	Yes	sensitivity	No	No	No	No
12		1	Eriksen	No	No	No	Yes	No		No	Yes	No	No	No	No		No	Yes	No	No		No	No	No	No		Yes	Yes	No	No	No	No	No	No	No	No	No		Yes	Yes	No	No	No	No		No	No	No	No
13	4	379	Kirchner	No	No	No	Yes	No		No	Yes	No	No	No	No		No	No	No	No		Yes	No	No	No		Yes	Yes	Yes	No	No	Yes	No	No	No	No	No		No	Yes	No	No	No	No		No	No	No	No
14		1873	Chen	No	No	No	Yes	No		No	Yes	No	No	No	No		Yes	No	No	No		No	No	No	No		Yes	Yes	Yes	No	No	No	No	No	Yes	Yes	No		Yes	Yes	No	No	No	No		Yes	Yes	Yes	Yes
15	5	643	Julvez	No	No	No	Yes	No		No	Yes	No	No	No	No		No	No	No	No		No	No	No	No		Yes	Yes	No	No	No	No	No	No	No	No	No		Yes	Yes	No	No	Yes	No		No	No	No	No
16	8	e66	Dunlop	No	No	No	Yes	No		No	Yes	No	No	No	No		Yes	No	No	No		No	No	No	No		Yes	Yes	Yes	No	No	Yes	No	No	No	No	No		Yes	Yes	No	No	No	No		No	No	No	No
17	7	1120	Black	No	No	No	Yes	No		No	Yes	No	No	No	No		No	Yes	No	No		No	No	No	No		Yes	Yes	No	No	Yes	Yes	No	No	Yes	Yes	No		Yes	Yes	No	No	No	No		No	Yes	No	No
18	4	430	Hebert	No	No	No	Yes	No		No	No	No	Yes	No	No		No	No	No	No		Yes	No	Yes	No		Yes	Yes	No	No	No	Yes	No	No	No	No	No		Yes	Yes	No	No	No	No		Yes	Yes	No	No
19		736	LeFevre	No	No	No	Yes	No		No	No	No	Yes	No	No		No	No	No	No		No	No	No	No		Yes	Yes	No	No	No	No	No	No	No	No	Yes	DALY, ILL, YLD	No	Yes	No	No	No	Yes	sensitivity	No	No	No	No
20		736	Hindin	Yes	No	No	Yes	No		No	Yes	No	No	No	No		No	No	No	No		Yes	No	No	No		Yes	Yes	Yes	No	No	No	No	No	No	No	No		No	No	No	No	No	No		No	No	No	No
21	7	1292	Cegielski	No	No	No	Yes	No		No	Yes	No	No	No	No		No	Yes	No	No		Yes	No	No	No		Yes	Yes	Yes	No	No	Yes	No	No	Yes	No	No		Yes	Yes	No	No	No	No		Yes	Yes	No	No
22	11	1255	Geiger	No	No	No	Yes	No		No	Yes	No	No	No	No		No	No	Yes	No		No	No	No	No		Yes	Yes	No	No	No	Yes	No	No	No	No	No		Yes	Yes	No	No	No	No		No	No	No	No
23	9	1649	Poulin	No	No	No	Yes	No		No	Yes	No	No	No	No		No	No	Yes	No		No	No	No	No		Yes	Yes	Yes	No	No	No	Yes	No	No	Yes	No		Yes	Yes	No	Yes	No	No		No	No	No	No
89	2	190	Poulsen	No	No	No	Yes	No		No	Yes	No	No	No	No		No	Yes	No	No		No	No	No	No		Yes	Yes	Yes	No	No	No	No	No	Yes	No	No		No	Yes	No	No	No	No		No	No	No	No
90	3	508	Quick	No	No	No	Yes	No		No	Yes	No	No	No	No		No	No	No	No		Yes	No	No	No		Yes	Yes	No	No	No	No	No	No	No	No	No		Yes	No	No	No	Yes	No		Yes	Yes	No	No
91	1	104	Perna	No	No	No	Yes	No		No	Yes	No	No	No	No		No	No	No	No		No	No	No	No		Yes	Yes	Yes	No	No	No	No	No	No	No	No		No	No	No	No	No	No		No	No	No	No
92	4	361	Arnold	No	Yes	Yes	No	No		No	Yes	No	No	No	No		No	No	No	No		No	No	No	No		Yes	Yes	Yes	No	Yes	No	No	No	No	No	No		No	No	No	No	No	No		No	No	No	No
93		845	Arnold	No	No	No	Yes	No		No	Yes	No	No	No	No		No	No	No	No		Yes	No	No	No		Yes	Yes	Yes	No	No	Yes	No	Yes	No	No	No		No	Yes	No	No	No	No		No	No	No	No
94		1279	Sotres-Alvarez	No	Yes	No	Yes	No		No	Yes	No	No	No	No		Yes	No	No	No		No	No	No	No		Yes	Yes	Yes	No	No	Yes	No	No	No	No	No		Yes	Yes	No	No	No	No		No	No	No	No
95	6	e77	Nicosia	No	No	No	Yes	No		No	Yes	No	No	No	No		No	No	No	No		No	No	No	No		Yes	Yes	No	No	No	Yes	No	No	No	No	No		Yes	Yes	No	Yes	No	No		Yes	Yes	No	No
96		677	Baltar	No	Yes	No	Yes	No		No	Yes	No	No	No	No		No	No	No	No		No	No	No	No		Yes	Yes	Yes	No	No	No	No	No	No	No	No		Yes	No	No	No	No	No		No	No	No	No
97	12	1740	Sun	No	No	Yes	No	No		No	Yes	No	No	No	No		No	No	No	No		No	No	No	No		Yes	Yes	Yes	No	No	No	Yes	No	Yes	No	Yes	sensitivity	No	No	No	No	No	Yes	sensitivity	No	No	No	No
98		1148	Harlow	No	No	No	Yes	No		No	Yes	No	No	No	No		Yes	No	No	No		Yes	No	No	No		Yes	Yes	Yes	No	Yes	Yes	No	Yes	No	No	No		Yes	Yes	No	No	No	No		No	No	No	No
99		e88	D'Souza	No	No	No	Yes	No		No	Yes	No	No	No	No		No	No	No	No		No	No	No	No		Yes	Yes	Yes	No	Yes	Yes	No	No	No	No	No		Yes	Yes	No	No	No	No		No	Yes	No	No
100		621	Simone	No	No	No	Yes	No		No	No	No	No	Yes	No		No	No	No	No		No	No	No	No		Yes	Yes	Yes	No	No	Yes	No	No	No	No	No		Yes	Yes	No	No	No	No		No	No	No	No
101		387	Dong	No	No	No	Yes	No		No	Yes	No	No	No	No		No	No	No	No		No	No	No	No		Yes	Yes	No	No	No	Yes	No	No	No	No	No		Yes	Yes	No	No	No	No		No	No	No	No
102		e62	Gonzalez	No	No	No	Yes	No		No	Yes	No	No	No	No		No	No	No	No		No	No	No	No		Yes	Yes	Yes	No	No	No	No	No	No	No	No		No	No	No	No	No	No		No	No	No	No
103	1	3	Touvier	No	Yes	No	Yes	No		No	Yes	No	No	No	No		No	No	No	No		No	No	No	No		Yes	Yes	No	No	No	Yes	No	No	No	No	No		Yes	Yes	No	No	No	No		Yes	Yes	No	No
104	7	1146	Fondell	No	No	No	Yes	No		No	Yes	No	No	No	No		No	No	No	No		No	No	No	No		Yes	Yes	Yes	No	No	No	No	Yes	No	No	No		Yes	Yes	No	No	No	No		No	No	No	No
105	12	1430	Ong	No	No	No	Yes	No		No	Yes	No	No	No	No		No	No	Yes	No		No	No	No	No		Yes	Yes	No	No	Yes	Yes	No	No	No	No	No		Yes	Yes	No	Yes	No	No		No	No	No	No
106		310	Tolppanen	No	No	No	Yes	No		No	Yes	No	No	No	No		No	Yes	No	No		No	No	No	No		Yes	Yes	Yes	No	No	Yes	No	No	No	No	No		Yes	Yes	No	No	No	No		No	No	No	No
107	12	2207	Sutton	Yes	No	No	Yes	No		No	Yes	No	No	No	No		No	No	No	No		No	No	No	No		Yes	Yes	Yes	No	No	No	No	No	No	No	No		No	No	No	No	No	No		No	No	No	No
108		1468	Edwards	No	No	No	Yes	No		No	Yes	No	No	No	Yes	mixed methods	No	No	No	No		Yes	No	No	No		Yes	Yes	No	No	No	No	No	No	No	No	No		Yes	No	No	Yes	No	No		Yes	Yes	No	No
109	5	443	Rose	No	Yes	No	No	No		No	No	No	No	No	No		No	No	No	No		No	No	No	No		No	No	No	No	No	No	No	No	No	No	No		No	No	No	No	No	No		No	No	No	No
110		509	Levy	No	No	No	No	No		No	No	No	No	No	No		No	No	No	No		No	No	No	No		No	No	No	No	No	No	No	No	No	No	No		No	No	No	No	No	No		No	No	No	No
24	5	431	Evenson	No	No	No	Yes	No		No	Yes	No	No	No	No		No	Yes	No	No		Yes	No	No	No		Yes	Yes	No	No	No	Yes	No	No	No	No	Yes	percent agreement, test-retest	No	Yes	No	No	No	No		No	No	No	No
25	4	441	Meghea	No	Yes	No	Yes	No		No	Yes	Yes	No	No	No		No	Yes	No	No		No	No	No	No		Yes	Yes	No	No	No	Yes	No	No	No	No	No		Yes	Yes	No	No	No	Yes	sensitivity	No	No	No	No
26	6	475	Ludvigsson	No	No	No	Yes	No		No	Yes	No	No	No	No		No	No	No	No		No	No	No	No		Yes	Yes	Yes	No	No	No	Yes	No	No	Yes	No		Yes	Yes	No	No	No	No		No	No	No	No
27	6	567	Sturm	No	No	No	Yes	No		No	Yes	No	No	No	No		No	No	No	No		No	No	No	No		Yes	Yes	Yes	No	No	No	No	No	No	No	Yes	differences in differences	Yes	Yes	No	Yes	No	No		No	No	No	No
28		401	Matsushita	No	No	No	Yes	No		No	Yes	No	No	No	No		No	No	No	No		No	No	No	No		Yes	Yes	Yes	No	No	No	Yes	No	Yes	Yes	Yes	PPV	Yes	Yes	No	No	No	Yes	sensitivity	No	Yes	No	No
29	8	1256	Poole	No	No	No	Yes	No		No	Yes	No	No	Yes	No		Yes	No	No	No		No	No	No	No		Yes	Yes	No	No	No	No	No	Yes	No	No	No		Yes	Yes	No	No	No	Yes	sensitivity	No	No	No	No
30	8	1507	Chi	No	No	No	Yes	No		No	Yes	No	No	No	No		No	No	Yes	No		No	No	No	No		Yes	Yes	Yes	No	Yes	No	No	No	No	No	No		Yes	Yes	No	No	No	No		No	Yes	No	No
31	1	126	Saha-Chaudhuri	No	No	Yes	No	No		No	Yes	No	No	No	No		No	No	No	No		No	No	No	No		Yes	Yes	Yes	No	No	Yes	No	No	No	No	No		No	Yes	No	No	No	Yes	simulation	No	No	No	No
32	9	1006	Peppard	No	No	No	Yes	No		No	Yes	No	No	No	No		No	No	Yes	No		No	No	No	No		Yes	Yes	No	No	Yes	No	No	No	No	No	No		Yes	Yes	No	No	No	Yes	bootstrap	No	No	No	No
33	5	637	Miller	No	No	No	Yes	No		No	Yes	No	No	No	No		No	No	No	No		Yes	No	No	No		Yes	Yes	No	No	Yes	No	No	No	No	No	No		Yes	No	No	No	No	No		No	Yes	No	No
34	5	868	Choi	No	No	No	Yes	No		No	Yes	No	No	No	No		No	No	No	No		No	No	No	No		Yes	Yes	No	No	No	No	No	No	No	No	No		Yes	Yes	No	Yes	No	No		No	No	No	No
35		608	Appel	No	No	No	Yes	No		No	Yes	No	No	No	No		No	Yes	No	No		No	No	No	No		Yes	Yes	Yes	No	No	No	No	Yes	No	Yes	No		Yes	Yes	No	No	No	No		No	No	No	No
36		174	Sartorius	No	No	No	Yes	No		Yes	Yes	No	No	No	No		No	Yes	No	No		No	No	No	No		No	Yes	Yes	No	No	No	No	Yes	Yes	No	No		Yes	Yes	Yes	No	No	No		No	No	No	No
37		979	Hauksdottir	No	No	No	Yes	No		No	Yes	No	No	No	No		No	No	Yes	No		No	No	No	No		Yes	Yes	Yes	No	No	Yes	No	No	No	No	No		Yes	Yes	No	No	No	No		No	No	No	No
38	8	1402	Hart-Malloy	No	No	No	Yes	No		No	Yes	No	No	No	No		No	No	No	No		No	No	No	No		No	Yes	Yes	No	Yes	No	No	No	No	No	No		No	No	No	No	No	No		No	No	No	No
39	2	309	Tarr	No	No	No	Yes	No		Yes	Yes	No	No	No	No		No	No	No	No		No	No	No	No		Yes	Yes	Yes	No	Yes	No	No	No	No	No	Yes	PPV, NPV, sensitivity, specificity	No	Yes	Yes	No	No	Yes	sensitivity	No	No	No	No
40		407	Toure	No	No	No	Yes	No		No	Yes	No	No	No	No		Yes	No	No	No		Yes	No	No	No		No	Yes	Yes	No	No	No	No	No	No	No	No		No	No	No	No	No	No		No	No	No	No
41		506	Casas	No	No	No	Yes	No		No	Yes	No	No	No	No		No	No	No	No		No	No	No	No		Yes	Yes	Yes	No	Yes	No	No	No	No	No	No		Yes	Yes	No	No	No	Yes	sensitivity	No	Yes	No	No
42		453	Panczak	No	No	No	Yes	No		No	Yes	No	No	No	No		No	Yes	No	No		No	No	No	No		Yes	Yes	Yes	No	No	No	Yes	No	No	Yes	No		Yes	Yes	No	No	No	No		No	No	No	No
43	7	1129	Richard	No	No	No	Yes	No		No	Yes	No	No	Yes	No		No	No	No	No		No	No	No	No		Yes	Yes	Yes	No	Yes	No	No	No	Yes	No	No		Yes	Yes	No	No	No	No		No	No	No	No
44		219	Lazlo	No	No	No	Yes	No		No	Yes	No	No	No	No		No	Yes	No	No		No	No	No	No		Yes	Yes	No	No	No	No	Yes	No	No	Yes	No		No	Yes	No	No	No	No		No	No	No	No
45	3	350	Consonni	No	No	No	Yes	No		No	Yes	No	No	No	No		No	No	No	No		No	No	No	No		Yes	Yes	No	No	No	No	Yes	No	No	No	No		Yes	Yes	No	No	No	No		No	Yes	No	No
46		229	Mackenbach	No	No	No	Yes	No		No	Yes	No	No	No	No		No	Yes	No	No		No	No	No	No		Yes	Yes	Yes	No	No	No	Yes	No	No	No	Yes	life expectancy	No	No	No	No	No	No		No	No	No	No
47	8	1450	Ng	No	No	No	Yes	No		No	Yes	No	No	No	No		No	Yes	No	No		No	No	No	No		Yes	Yes	Yes	No	No	No	No	No	No	No	No		Yes	Yes	No	No	No	No		Yes	No	No	No
48	6	1067	Zhu	No	No	No	Yes	No		No	Yes	No	No	No	No		No	No	No	No		No	No	No	No		Yes	Yes	Yes	No	No	No	No	No	No	No	No		Yes	Yes	No	Yes	No	No		No	No	No	No
49		808	Hernandez-Pena	No	No	No	Yes	No		No	Yes	No	No	No	No		No	Yes	No	No		No	No	No	No		Yes	Yes	No	No	No	No	No	No	No	No	No		No	No	No	No	No	No		No	No	No	No
50		991	Luque-Fernandez	No	No	No	Yes	No		No	Yes	No	No	No	No		No	Yes	No	No		No	No	No	No		Yes	Yes	No	No	No	Yes	No	Yes	No	No	No		No	Yes	No	No	No	No		No	No	No	No
51	10	1118	Chocano-Bedoya	No	No	No	Yes	No		No	Yes	No	No	No	No		No	No	No	No		Yes	No	No	No		Yes	Yes	No	No	No	No	No	Yes	No	No	No		Yes	Yes	No	Yes	No	No		No	No	No	No
52		67	Kyrozis	No	No	No	Yes	No		No	Yes	No	No	No	No		No	No	No	No		No	No	No	No		Yes	Yes	Yes	No	No	No	No	No	Yes	Yes	No		Yes	Yes	No	No	No	No		No	No	No	No
53	9	1434	Schernhammer	No	No	No	Yes	No		No	Yes	No	No	No	No		No	No	No	No		No	No	No	No		Yes	Yes	No	No	No	No	No	Yes	No	No	No		Yes	Yes	No	No	No	No		No	No	No	No
54	5	576	Pagoto	No	No	No	Yes	No		No	No	No	No	No	No		No	No	No	No		Yes	No	No	No		Yes	Yes	No	No	No	No	No	No	No	No	No		Yes	No	No	No	No	No		No	Yes	No	No
55	3	449	Diemert	No	No	No	Yes	No		No	Yes	No	No	No	No		No	No	Yes	No		No	No	No	No		Yes	Yes	No	No	No	Yes	No	No	No	No	No		Yes	Yes	No	No	No	No		No	Yes	No	No
56		1862	Pierce	No	No	No	Yes	No		No	Yes	No	No	No	No		No	No	No	No		No	No	No	No		Yes	Yes	Yes	No	No	Yes	No	No	No	No	No		Yes	Yes	No	No	No	No		Yes	Yes	No	No
57	3	451	Fernandez-Rhodes	No	No	No	Yes	No		No	No	No	No	Yes	No		No	No	No	No		No	No	No	No		Yes	Yes	Yes	No	No	No	No	No	No	No	No		Yes	Yes	No	No	Yes	No		No	No	No	No
58	2	293	Galindo	Yes	No	No	No	No		No	No	No	No	No	No		No	No	No	No		No	No	No	No		Yes	Yes	Yes	No	No	No	No	No	No	No	No		No	No	No	No	No	No		No	No	No	No
59	12	1399	Maserejian	No	No	No	Yes	No		No	Yes	No	No	No	No		No	No	Yes	No		Yes	No	No	No		Yes	Yes	Yes	No	No	Yes	No	No	No	No	No		Yes	Yes	No	Yes	No	No		No	No	No	No
60		250	Rossi	Yes	No	Yes	No	No		No	No	No	No	No	No		No	No	No	No		No	No	No	No		No	No	Yes	No	No	No	No	No	No	No	No		No	No	No	No	No	No		No	No	No	No
61		1476	Narayan	No	No	No	Yes	No		No	Yes	No	No	No	No		Yes	No	No	No		Yes	No	No	No		Yes	Yes	No	No	No	No	No	No	No	No	No		No	Yes	No	No	No	No		No	No	No	No
62	1	153	Niccolai	No	No	No	Yes	No		No	Yes	No	No	No	No		No	Yes	No	No		No	No	No	No		Yes	Yes	Yes	No	No	No	No	Yes	No	No	No		Yes	Yes	No	Yes	No	No		No	No	No	No
63	1	49	Elbel	No	No	No	Yes	No		No	No	Yes	No	No	No		No	No	No	No		Yes	No	Yes	No		Yes	Yes	Yes	No	No	No	No	No	No	No	No		Yes	Yes	No	Yes	No	No		No	No	No	No
64	2	167	Casagrande	No	No	No	Yes	No		No	Yes	No	No	No	No		No	No	Yes	No		No	No	No	No		Yes	Yes	No	No	Yes	No	No	No	No	No	Yes	sensitivity, specificity	Yes	No	No	No	No	No		Yes	No	No	No
65	10	e65	Kim	No	No	No	Yes	No		No	Yes	No	No	No	No		No	Yes	No	No		No	No	No	No		Yes	Yes	No	No	Yes	Yes	No	Yes	No	No	Yes	population attributable fraction, cohen's kappa	Yes	Yes	No	No	No	No		No	No	No	No
66		513	Mutsert	Yes	No	No	Yes	No		No	Yes	No	No	No	No		No	No	No	No		Yes	No	No	Yes	incidence estimates	Yes	Yes	Yes	No	No	No	No	No	No	No	No		No	No	No	No	No	No		No	No	No	No
67	1	99	Saldana-Ruiz	No	No	No	Yes	No		No	Yes	No	No	No	No		No	No	No	No		No	No	No	No		Yes	Yes	Yes	No	No	No	Yes	No	No	No	No		Yes	Yes	No	No	No	No		No	No	No	No
68	7	1059	Green	No	No	No	Yes	No		No	Yes	No	No	No	No		No	No	No	No		No	No	No	No		Yes	Yes	Yes	No	Yes	Yes	No	No	No	No	No		Yes	Yes	No	No	No	No		No	Yes	No	No
69		491	Bailey	No	No	No	Yes	No		No	Yes	No	No	No	No		No	Yes	No	No		No	No	No	No		Yes	Yes	Yes	No	No	No	No	Yes	Yes	No	Yes	Gini, Lorenz curve, IRR	Yes	Yes	No	No	No	No		No	No	No	No
70	10	e81	Masson	No	No	No	Yes	No		No	No	No	Yes	No	No		No	No	No	No		Yes	No	No	No		Yes	Yes	Yes	No	No	Yes	No	No	No	Yes	No		Yes	Yes	No	Yes	No	No		Yes	Yes	No	No
71		194	Ashraf	No	Yes	No	Yes	No		No	No	No	Yes	No	No		No	No	Yes	No		No	No	No	No		Yes	Yes	Yes	No	Yes	No	No	No	Yes	Yes	Yes	population attributable risk	Yes	Yes	No	No	No	No		No	No	No	No
72	6	622	Lewis	No	No	No	Yes	No		No	No	No	Yes	No	Yes	Cluster RCT	No	No	No	No		Yes	No	No	No		Yes	Yes	Yes	No	No	Yes	No	No	Yes	No	No		Yes	Yes	No	Yes	No	No		Yes	No	No	No
73	11	1655	Kerckhove	No	Yes	Yes	No	No		No	Yes	No	No	No	No		No	No	No	No		Yes	No	No	No		Yes	Yes	Yes	No	No	No	No	No	No	No	No		No	Yes	No	No	No	Yes	bootstrap	No	No	No	No
74	1	e37	Kilmer	No	No	No	Yes	No		No	Yes	No	No	No	No		No	No	No	No		No	No	No	No		Yes	Yes	Yes	No	No	No	No	No	Yes	No	No		Yes	Yes	No	Yes	No	No		No	No	No	No
75	1	40	Sirard	No	No	No	Yes	No		No	Yes	No	No	No	No		No	No	No	No		No	No	No	No		Yes	Yes	No	No	No	No	No	No	No	No	No		Yes	No	No	No	No	No		No	No	No	No
76		1	Leenders	No	No	No	Yes	No		No	Yes	No	No	No	No		No	No	No	No		No	No	No	No		Yes	Yes	Yes	No	No	No	Yes	No	No	Yes	Yes	rate advancement period	Yes	Yes	No	No	No	No		No	No	No	No
77	5	853	Pescodolio	No	No	No	Yes	No		No	Yes	No	No	No	No		No	No	Yes	No		Yes	No	No	No		Yes	No	Yes	No	No	No	No	No	No	No	No		Yes	No	No	No	No	No		No	No	No	No
78	11	2090	Heikkila	No	No	No	Yes	No		No	No	No	No	Yes	No		No	No	No	No		No	No	No	No		Yes	Yes	Yes	No	Yes	Yes	No	No	No	No	No		Yes	Yes	No	No	No	No		Yes	Yes	No	No
79	8	e74	Sheffer	No	No	No	Yes	No		No	Yes	No	No	No	No		No	No	No	No		No	No	No	No		Yes	Yes	Yes	No	No	Yes	No	No	No	No	No		Yes	Yes	No	Yes	No	No		No	Yes	No	No
80	2	251	Chevrier	No	No	No	Yes	No		No	Yes	No	No	No	No		No	No	No	No		No	No	No	No		Yes	Yes	Yes	No	No	Yes	No	No	No	No	No		Yes	Yes	No	No	Yes	Yes	sensitivity	No	No	No	No
81	7	1301	Boroquez	No	No	No	Yes	No		No	Yes	No	No	No	No		No	No	Yes	No		No	No	No	No		Yes	Yes	No	No	Yes	Yes	No	No	No	No	No		Yes	Yes	No	Yes	No	No		No	Yes	No	No
82	6	e107	Dhingra	No	No	No	Yes	No		No	Yes	No	No	No	No		No	No	Yes	No		No	No	No	No		Yes	Yes	Yes	No	Yes	No	No	No	No	No	No		Yes	Yes	No	Yes	No	No		No	No	No	No
83	7	1170	Gail	No	Yes	Yes	No	No		No	Yes	No	No	No	No		No	No	No	No		Yes	No	No	No		Yes	Yes	Yes	No	No	No	No	No	No	No	No		Yes	Yes	No	No	No	No		No	No	No	No
84	1	148	Linos	No	No	No	Yes	No		No	Yes	No	No	No	No		No	No	Yes	No		No	No	No	No		Yes	Yes	No	No	Yes	Yes	No	No	No	No	No		Yes	Yes	No	No	No	No		No	No	No	No
85	1	96	Nakaya	No	No	No	Yes	No		No	Yes	No	No	No	No		No	Yes	No	No		No	No	No	No		Yes	Yes	Yes	No	No	No	Yes	No	No	Yes	Yes	morbidity	Yes	Yes	No	No	No	No		No	No	No	No
86	5	453	Jarlenski	No	No	No	Yes	No		No	Yes	No	No	No	No		No	No	Yes	No		Yes	No	No	No		Yes	Yes	Yes	No	Yes	Yes	No	No	No	No	No		Yes	Yes	No	No	No	No		No	No	No	No
87		176	Hawkesworth	No	No	No	Yes	No		No	Yes	No	No	No	No		No	No	No	No		No	No	No	No		Yes	Yes	Yes	No	No	No	No	No	No	No	No		Yes	Yes	No	No	No	No		No	No	No	No
88	5	496	Ouakrim	Yes	Yes	No	Yes	No		No	No	No	No	Yes	No		No	No	No	No		No	No	No	No		Yes	Yes	Yes	No	No	Yes	No	No	No	No	No		No	Yes	No	No	No	No		No	No	No	No
111	2	285	Shahabi	No	No	No	Yes	No		No	Yes	No	No	No	No		No	No	No	No		No	No	No	No		Yes	Yes	Yes	No	No	Yes	No	No	No	No	No		No	Yes	No	No	No	No		Yes	Yes	No	No
112	8	1208	Harmon	No	Yes	No	Yes	No		No	Yes	No	No	No	No		No	No	No	No		No	No	No	No		Yes	Yes	Yes	No	Yes	No	No	Yes	No	No	Yes	risk ratio	Yes	Yes	No	No	Yes	No		No	No	No	No
113		638	Brittain	No	No	No	Yes	No		No	Yes	No	No	No	No		No	Yes	No	No		No	No	No	No		Yes	Yes	Yes	No	No	No	Yes	No	No	No	No		No	No	No	No	No	No		No	No	No	No
114		485	Lai	No	No	No	Yes	No		No	Yes	No	No	No	No		No	No	No	No		No	No	No	No		Yes	Yes	No	No	No	Yes	No	No	No	No	No		Yes	Yes	No	No	No	No		Yes	Yes	No	No
115	4	416	Ballard-Barbash	No	No	No	No	No		No	No	No	No	No	No		No	No	No	No		No	No	No	No		No	No	No	No	No	No	No	No	No	No	No		No	No	No	No	No	No		No	No	No	No
116		e105	Zacharski	No	Yes	No	Yes	No		No	Yes	No	Yes	No	No		No	No	No	No		No	No	No	No		Yes	Yes	Yes	No	No	No	Yes	No	No	Yes	No		Yes	Yes	No	No	No	No		Yes	Yes	Yes	No
117		1	Edwards	No	Yes	No	Yes	No		No	Yes	No	No	No	No		No	No	No	No		No	No	No	No		Yes	Yes	No	No	No	No	No	Yes	No	No	Yes	risk ratio	No	Yes	No	No	No	No		No	No	No	No
118	5	507	Steenkamp	No	No	No	No	No		No	No	No	No	No	No		No	No	No	No		No	No	No	No		No	No	No	No	No	No	No	No	No	No	No		No	No	No	No	No	No		No	No	No	No
119		1	Pierce	No	No	Yes	No	No		No	No	No	No	No	No		No	No	No	No		No	No	No	No		No	No	No	No	No	No	No	No	No	No	No		No	No	No	No	No	No		No	No	No	No
120	8	1342	Basagana	No	Yes	Yes	No	No		No	Yes	No	No	No	No		No	No	No	No		No	No	No	No		No	No	No	No	No	No	No	No	No	No	No		No	No	No	No	No	No		No	No	No	No
121	2	172	Nimptsch	No	No	No	Yes	No		No	Yes	No	No	No	No		No	No	No	No		No	No	No	No		Yes	Yes	Yes	No	No	Yes	No	No	No	No	No		Yes	Yes	No	No	No	No		No	No	No	No
122		1464	Zhang	No	No	No	Yes	No		No	Yes	No	No	No	No		No	No	No	No		No	No	No	No		Yes	Yes	Yes	No	Yes	Yes	No	No	No	No	Yes	sensitivity	Yes	Yes	No	No	No	No		No	No	No	No
123		597	MacIntyre	No	No	No	Yes	No		No	Yes	No	No	No	No		No	No	No	No		No	No	No	No		Yes	Yes	Yes	No	No	No	No	No	No	No	No		No	No	No	No	No	No		No	No	No	No
124	1	29	Chou	No	No	No	Yes	No		No	Yes	No	No	No	No		No	No	Yes	No		No	No	No	No		Yes	Yes	Yes	No	Yes	Yes	No	No	No	No	No		Yes	Yes	No	No	No	No		No	Yes	No	No
125		1219	Christian	No	No	No	Yes	No		No	No	Yes	No	No	No		No	No	No	No		No	No	No	No		Yes	Yes	No	No	No	No	No	No	No	No	No		Yes	No	No	Yes	No	No		No	Yes	No	No
126	3	247	Harris	No	No	No	Yes	No		No	Yes	No	No	No	No		No	No	No	No		No	No	No	No		Yes	Yes	Yes	No	No	No	No	No	No	No	No		Yes	No	No	No	No	No		No	Yes	No	No
127	5	439	Morrow	No	No	No	Yes	No		No	Yes	No	No	No	No		No	No	No	No		Yes	No	No	No		Yes	Yes	No	No	Yes	Yes	No	No	No	No	No		Yes	Yes	No	No	No	No		No	No	No	No
128	2	158	Hirsch	No	No	No	Yes	No		No	Yes	No	No	No	No		No	No	No	No		No	No	No	No		Yes	Yes	No	No	No	Yes	No	No	No	No	No		Yes	Yes	No	Yes	No	No		No	Yes	No	No
129		207	Arsenault	No	Yes	No	Yes	No		No	Yes	Yes	No	No	No		No	No	No	No		Yes	No	No	No		Yes	Yes	No	No	No	Yes	No	No	No	No	No		Yes	Yes	No	No	No	No		No	No	No	No
130			Abdelouahab	No	No	No	Yes	No		No	Yes	No	No	No	No		No	No	No	No		Yes	No	No	No		Yes	Yes	No	No	No	No	No	No	No	No	No		Yes	Yes	No	Yes	No	No		No	No	No	No
131		861	Henning-Smith	No	No	No	Yes	No		No	Yes	No	No	No	No		Yes	No	Yes	No		No	No	No	No		Yes	Yes	Yes	No	No	Yes	No	No	No	No	No		Yes	Yes	No	Yes	No	No		No	Yes	No	No
132		35	Hjellvik	No	No	No	Yes	No		No	Yes	No	No	No	No		No	Yes	No	No		No	No	No	No		Yes	Yes	Yes	No	No	No	Yes	Yes	No	Yes	No		No	Yes	No	No	No	No		No	No	Yes	No
133	4	339	Morgenstern	No	No	No	Yes	No		No	Yes	No	No	No	No		No	No	No	No		No	No	No	No		Yes	Yes	Yes	No	No	No	No	Yes	No	No	No		Yes	Yes	No	Yes	Yes	Yes	sensitivity	No	No	No	No
134	5	459	Kerr	No	No	No	Yes	No		No	Yes	No	No	No	No		No	No	No	No		No	No	No	No		Yes	Yes	No	No	No	No	No	No	No	No	No		No	No	No	No	No	No		No	No	No	No
135		494	Armfield	No	Yes	No	Yes	No		No	Yes	No	No	No	No		No	Yes	Yes	No		No	No	No	No		Yes	Yes	Yes	No	No	No	No	No	No	No	No		Yes	Yes	No	Yes	No	No		No	Yes	No	No
136		1882	McCauley	No	No	No	Yes	No		No	No	No	Yes	No	No		No	No	Yes	No		No	No	No	No		Yes	Yes	No	No	No	Yes	No	No	No	No	No		Yes	Yes	No	No	No	No		No	Yes	No	No
137		184	Elliott	No	No	No	Yes	No		No	Yes	No	No	No	No		No	No	No	No		No	No	No	No		Yes	Yes	Yes	No	No	Yes	No	Yes	No	No	No		Yes	Yes	No	No	No	No		No	No	No	No
138		466	Ko	No	No	No	Yes	No		No	Yes	No	No	No	No		No	No	No	No		Yes	No	No	No		Yes	Yes	Yes	No	No	Yes	No	No	No	No	No		Yes	Yes	No	No	No	No		No	Yes	No	No
139		1	Vink	No	No	Yes	No	No		No	Yes	No	No	No	No		No	Yes	No	No		No	No	No	No		No	Yes	Yes	No	No	No	No	No	No	No	No		No	Yes	No	No	No	Yes	sensitivity	No	No	No	No
140		160	Huang	No	Yes	No	Yes	No		No	Yes	No	No	No	No		No	No	No	No		No	No	No	No		Yes	Yes	Yes	No	No	No	No	No	No	No	No		Yes	Yes	No	No	No	No		No	No	No	No
141		828	Jaacks	No	No	No	Yes	No		No	Yes	No	No	No	No		No	No	Yes	No		No	No	No	No		Yes	Yes	Yes	No	No	No	No	No	No	No	No		Yes	Yes	No	No	No	No		No	No	No	No
142		1406	Kumar	No	No	No	Yes	No		No	Yes	No	No	No	No		No	Yes	No	No		No	No	No	No		No	Yes	Yes	No	No	Yes	No	No	No	No	No		Yes	Yes	No	No	No	Yes	sensitivity	No	No	No	No
143		277	D'Aloisio	No	No	No	Yes	No		No	Yes	No	No	No	No		No	No	No	No		No	No	No	No		Yes	Yes	No	No	No	No	No	Yes	No	No	No		No	Yes	No	No	No	No		No	No	No	No
144		448	Wieland	Yes	No	No	No	Yes		No	Yes	No	No	No	No		No	No	No	No		No	No	No	No		No	No	No	No	No	No	No	No	No	No	No		No	No	No	No	No	No		No	No	No	No
145		650	Li	No	No	No	Yes	No		No	Yes	No	No	No	No		No	No	Yes	No		No	No	No	No		Yes	Yes	Yes	No	Yes	Yes	No	No	No	No	No		Yes	Yes	No	No	No	No		No	Yes	No	No
146	10	1074	Padula	No	No	No	Yes	No		No	No	Yes	No	No	No		Yes	No	No	No		No	No	No	No		Yes	Yes	No	No	No	Yes	No	No	No	No	No		Yes	Yes	No	No	No	No		No	No	No	No
147		1852	Cardwell	No	No	No	Yes	No		No	Yes	No	No	No	No		No	No	No	No		No	No	No	No		Yes	Yes	Yes	No	No	Yes	Yes	Yes	No	Yes	No		Yes	Yes	No	No	No	No		No	No	No	No
148		1124	Clark	No	No	No	Yes	No		No	No	Yes	No	No	No		No	No	No	No		No	No	No	No		Yes	Yes	No	No	No	Yes	No	No	No	Yes	No		Yes	Yes	No	No	No	No		No	No	No	No
149			Martin	No	No	No	Yes	No		No	No	No	Yes	No	No		No	No	No	No		No	No	No	No		Yes	Yes	Yes	No	No	Yes	No	No	No	No	No		Yes	Yes	No	Yes	No	No		Yes	Yes	No	No
150	5	445	Livingood	No	No	No	Yes	No		No	Yes	No	No	No	No		No	No	No	No		No	No	No	No		Yes	Yes	Yes	No	No	No	No	No	No	No	No		Yes	No	No	No	Yes	No		Yes	No	No	No
151	1	1	Correia	No	No	No	Yes	No		No	Yes	No	No	No	No		No	No	No	No		No	No	No	No		Yes	Yes	Yes	No	Yes	No	Yes	No	No	No	No		Yes	No	No	No	No	No		No	No	No	No
152	4	406	Rongen	No	No	No	Yes	No		No	No	No	No	Yes	No		No	No	No	No		No	No	No	No		Yes	Yes	Yes	No	No	No	No	No	No	No	No		No	Yes	No	No	No	No		No	No	No	No
153		244	McCord	No	No	No	No	No		No	No	No	No	No	No		No	No	No	No		No	No	No	No		No	No	No	No	No	No	No	No	No	No	No		No	No	No	No	No	No		No	No	No	No
154	4	299	Kershaw	No	No	No	Yes	No		No	Yes	No	No	No	No		No	No	Yes	No		No	No	No	No		Yes	Yes	No	No	Yes	No	No	No	No	No	No		Yes	Yes	No	No	No	No		No	No	No	No
155		1516	Geltman	No	No	No	Yes	No		No	Yes	No	No	No	No		No	No	No	No		Yes	No	No	No		Yes	Yes	No	No	Yes	Yes	No	Yes	No	No	No		Yes	Yes	No	No	No	No		No	No	No	No
156		1	Nagata	No	Yes	No	Yes	No		No	Yes	No	No	Yes	No		No	No	No	No		No	No	No	No		Yes	Yes	Yes	No	No	No	Yes	No	No	Yes	No		Yes	Yes	No	Yes	No	No		No	No	No	No
157		1040	Kim	No	No	No	Yes	No		No	Yes	No	No	No	No		No	No	No	No		No	No	No	No		Yes	Yes	No	No	No	No	Yes	No	No	Yes	No		Yes	Yes	No	No	No	No		No	No	No	No
158		e76	Wu	No	No	No	Yes	No		No	Yes	No	No	No	No		No	No	Yes	No		No	No	No	No		Yes	Yes	Yes	No	Yes	Yes	No	No	No	No	No		Yes	Yes	No	No	Yes	No		No	No	No	No
159			Afable-Munsuz	No	No	No	Yes	No		No	Yes	No	No	No	No		No	No	No	No		No	No	No	No		Yes	Yes	No	No	No	Yes	No	No	No	No	No		Yes	Yes	No	Yes	No	No		No	Yes	No	No
160		335	Treapleton	No	No	No	Yes	No		No	Yes	No	No	No	No		No	Yes	No	No		No	No	No	No		Yes	Yes	No	No	No	No	Yes	No	No	Yes	No		Yes	Yes	No	No	Yes	Yes	sensitivity	No	Yes	No	No
161	1	93	Kabat	No	Yes	Yes	Yes	No		No	No	No	Yes	No	No		No	Yes	No	No		No	No	No	No		Yes	Yes	Yes	No	No	No	No	No	Yes	Yes	No		Yes	Yes	No	No	No	No		No	No	No	No
162	4	e96	Kim	No	No	No	Yes	No		No	Yes	No	No	No	No		No	No	Yes	No		No	No	No	No		Yes	Yes	Yes	No	Yes	Yes	No	No	No	No	No		Yes	Yes	No	No	No	No		No	Yes	No	No
163	9	1461	Belsky	No	No	No	Yes	No		No	Yes	No	No	No	No		No	No	No	No		No	No	No	No		Yes	Yes	Yes	No	No	No	No	Yes	No	Yes	No		Yes	Yes	No	Yes	No	No		No	No	No	No
164		1	Lin	No	No	No	Yes	No		No	Yes	No	No	No	No		No	Yes	No	No		No	No	No	No		Yes	Yes	Yes	No	No	No	Yes	No	No	Yes	No		Yes	Yes	No	No	No	No		No	No	No	No
165	4	625	Tota	Yes	Yes	Yes	No	No		No	Yes	No	No	No	No		No	No	No	No		No	No	No	No		No	Yes	Yes	No	Yes	Yes	No	No	No	Yes	No		No	Yes	No	No	No	No		No	No	Yes	No
166		1	Brown	No	No	No	Yes	No		No	Yes	No	No	No	No		No	No	Yes	No		No	No	No	No		No	Yes	Yes	No	No	No	No	Yes	Yes	No	No		Yes	Yes	No	No	No	No		No	No	No	No
167		1685	Cottler	No	No	No	Yes	No		No	Yes	No	No	No	No		No	No	No	No		Yes	No	No	No		Yes	Yes	No	No	Yes	No	No	No	No	No	No		No	Yes	No	No	No	No		No	No	No	No
168		529	Rhew	No	Yes	No	Yes	No		No	No	No	Yes	No	No		No	No	Yes	No		No	No	No	No		Yes	Yes	Yes	No	No	Yes	No	No	No	No	No		Yes	Yes	No	No	No	No		No	No	No	No
169		501	Wang	No	No	No	Yes	No		No	Yes	No	No	No	No		No	No	Yes	No		No	No	No	No		Yes	Yes	Yes	No	No	No	No	No	No	No	No		Yes	No	No	No	No	No		No	No	No	No
170	5	780	Park	No	No	No	Yes	No		No	Yes	No	No	Yes	No		No	No	No	No		No	No	No	No		Yes	Yes	No	No	No	No	No	No	No	No	No		Yes	Yes	No	No	Yes	Yes	sensitivity	No	No	No	No
171		1	Blanc-Lapierre	No	No	No	Yes	No		No	Yes	No	No	No	No		No	No	No	No		No	No	No	No		Yes	Yes	Yes	No	No	Yes	No	No	No	No	No		Yes	Yes	No	No	No	Yes	sensitivity	No	No	No	No
172	1	101	Lokate	No	Yes	No	Yes	No		No	Yes	No	No	No	No		No	Yes	Yes	No		No	No	No	No		Yes	Yes	Yes	No	No	Yes	No	No	No	No	No		Yes	Yes	No	No	No	Yes	sensitivity	No	No	No	No
173	5	637	Madssen	No	No	No	Yes	No		No	Yes	No	No	No	No		No	No	No	No		No	No	No	No		Yes	Yes	No	No	No	No	No	Yes	No	Yes	Yes	attributable proportion	No	Yes	No	No	No	Yes	sensitivity	No	No	No	No
174		1	Huang	No	No	No	Yes	No		No	Yes	No	No	No	No		No	Yes	No	Yes	incidence density sampling	No	No	No	No		Yes	Yes	No	No	No	Yes	No	No	No	No	No		Yes	Yes	No	No	No	Yes	sensitivity	No	Yes	No	No
175	8	755	Hogue	No	No	No	Yes	No		No	Yes	No	No	No	No		No	No	No	No		No	No	No	No		Yes	Yes	No	No	No	Yes	No	No	No	No	No		Yes	Yes	No	No	No	No		No	No	No	No
176	686		Ghosh	No	No	No	Yes	No		No	Yes	No	No	No	No		No	No	No	No		No	No	No	No		Yes	Yes	No	No	No	Yes	No	No	No	No	No		No	Yes	No	No	No	No		No	No	No	No
177	2	228	Kumar	No	No	No	No	Yes	Evaluation assessment	No	No	No	No	No	No		No	No	No	No		No	No	No	No		No	No	No	No	No	No	No	No	No	No	No		No	No	No	No	No	No		No	No	No	No
178		270	Chardo	No	No	No	Yes	No		No	Yes	No	No	No	No		Yes	No	No	No		No	No	No	No		Yes	Yes	No	No	No	Yes	No	No	No	No	No		Yes	Yes	No	No	No	No		No	No	No	No
179		765	Southivong	No	No	No	Yes	No		No	Yes	No	No	No	No		No	No	No	No		Yes	No	Yes	No		Yes	Yes	No	No	No	Yes	No	No	No	No	No		Yes	Yes	No	No	No	No		Yes	Yes	No	No
180		562	Luo	No	No	Yes	No	No		No	No	No	No	No	No		No	No	No	No		No	No	No	No		No	No	No	No	No	No	No	No	No	No	No		No	No	No	No	No	No		No	No	No	No
181		1	Zhang	No	Yes	No	Yes	No		No	Yes	No	No	No	No		No	No	No	No		No	No	No	No		Yes	Yes	Yes	No	Yes	Yes	No	No	No	No	No		Yes	Yes	No	No	No	No		No	No	No	No
182		671	Long	No	No	No	Yes	No		No	Yes	No	No	No	No		No	No	No	No		Yes	No	No	No		Yes	Yes	Yes	No	No	Yes	No	No	No	Yes	No		Yes	Yes	No	No	No	No		Yes	Yes	Yes	Yes
183		943	Bockting	No	No	No	Yes	No		No	Yes	No	No	No	No		No	No	No	No		No	No	No	No		Yes	Yes	No	No	Yes	Yes	No	No	No	No	No		Yes	Yes	No	Yes	No	No		Yes	Yes	No	No
184		e39	Schultz	No	No	No	Yes	No		No	Yes	No	No	No	No		No	No	Yes	No		No	No	No	No		Yes	Yes	No	No	No	Yes	No	No	No	No	No		Yes	Yes	No	Yes	No	No		No	No	No	No
185		357	Ouyang	No	Yes	No	Yes	No		No	Yes	No	No	No	No		No	No	Yes	No		No	No	No	No		Yes	Yes	Yes	No	No	Yes	No	No	No	No	No		Yes	Yes	No	No	No	No		No	Yes	No	No
186		735	Hou	No	No	No	Yes	No		No	Yes	No	No	No	No		No	No	No	No		No	No	No	No		Yes	Yes	No	No	No	Yes	No	No	No	No	No		Yes	Yes	No	No	No	No		No	No	No	No
187		673	Houston	No	No	No	Yes	No		No	Yes	No	No	No	No		Yes	No	No	No		No	No	No	No		Yes	Yes	No	No	No	No	No	No	No	No	No		Yes	No	No	Yes	No	No		No	No	No	No
188		1	Schenk	No	No	No	Yes	No		No	No	No	Yes	No	No		No	No	No	No		Yes	No	No	No		Yes	Yes	Yes	No	No	No	No	No	Yes	Yes	Yes	sensitivity, specificity	Yes	Yes	No	No	No	No		No	No	No	No
189		933	Cohn	No	No	No	Yes	No		No	Yes	No	No	No	No		No	No	No	No		No	No	No	No		Yes	Yes	Yes	No	No	Yes	No	No	No	No	No		Yes	Yes	No	No	No	No		No	Yes	No	No
190		649	Karriker-Jaffe	No	No	No	Yes	No		No	Yes	No	No	No	No		Yes	No	No	No		No	No	No	No		Yes	Yes	Yes	No	No	Yes	No	No	No	No	No		Yes	Yes	No	Yes	No	No		No	No	No	No
191	1	59	Koutros	No	Yes	No	Yes	No		No	Yes	No	No	No	No		No	No	No	No		No	No	No	No		Yes	Yes	No	No	No	Yes	No	No	No	No	No		Yes	Yes	No	No	No	No		No	No	No	No
192	12	1348	Zugna	No	No	No	Yes	No		No	Yes	No	No	No	No		No	Yes	No	No		No	No	No	No		Yes	Yes	No	No	No	No	Yes	No	No	Yes	No		Yes	Yes	No	No	No	No		No	No	No	No
193		e11	Trupin	No	No	No	Yes	No		No	Yes	No	No	No	No		No	No	No	No		No	No	No	No		Yes	Yes	Yes	No	No	No	No	No	No	No	No		Yes	No	No	No	No	No		Yes	Yes	No	No
194	6	720	Luo	No	No	No	Yes	No		No	Yes	No	No	No	No		Yes	No	No	No		No	No	No	No		Yes	Yes	Yes	No	No	Yes	No	No	No	No	No		Yes	Yes	No	Yes	No	No		Yes	Yes	No	No
195		931	Brook	No	No	No	Yes	No		No	Yes	No	No	No	No		Yes	No	No	No		No	No	No	No		Yes	Yes	Yes	No	No	No	No	No	No	No	No		Yes	No	No	Yes	No	No		Yes	Yes	No	No
196	6	504	Bosire	No	No	No	Yes	No		No	Yes	No	No	No	No		No	No	No	No		No	No	No	No		Yes	Yes	No	No	No	No	No	No	No	Yes	No		Yes	Yes	No	Yes	No	No		Yes	Yes	No	No
197		316	Srebnik	No	No	No	Yes	No		No	Yes	No	No	No	No		No	No	No	No		Yes	No	No	No		Yes	No	Yes	No	No	No	No	No	No	No	No		Yes	No	No	No	No	No		Yes	Yes	No	No
198	2	e3	Wang	No	No	No	Yes	No		No	No	No	No	Yes	No		No	No	No	No		No	No	No	No		Yes	Yes	No	No	No	No	No	No	No	No	No		No	No	No	No	No	No		No	No	No	No
199		2226	Wingood	No	No	No	Yes	No		No	No	No	Yes	No	No		No	No	No	No		Yes	No	Yes	No		Yes	Yes	Yes	No	No	Yes	No	No	No	No	No		Yes	Yes	No	No	No	No		Yes	Yes	No	No
200	8	1219	Tobias	No	No	No	Yes	No		No	Yes	No	No	No	No		No	No	No	No		No	No	No	No		Yes	Yes	Yes	No	No	No	No	Yes	No	No	No		Yes	Yes	No	No	No	Yes	sensitivity	No	No	No	No
201	8	834	Wong	No	No	No	Yes	No		No	Yes	No	No	No	No		No	Yes	No	No		No	No	No	No		Yes	Yes	Yes	No	No	No	Yes	No	Yes	No	No		No	Yes	No	No	No	No		No	No	No	No
202		e46	Zhang	No	No	No	Yes	No		No	Yes	No	No	No	No		No	Yes	No	No		No	No	No	No		Yes	Yes	No	No	No	Yes	No	No	No	No	No		Yes	Yes	No	No	No	No		No	Yes	No	No
203		665	Spoth	No	No	No	Yes	No		No	No	No	No	Yes	No		No	No	No	No		No	No	No	No		Yes	Yes	Yes	No	No	No	No	No	No	No	No		Yes	No	No	Yes	No	No		No	Yes	No	No
204		1085	Kim	No	No	No	Yes	No		No	Yes	No	No	No	No		No	No	No	No		No	No	No	No		Yes	Yes	Yes	No	No	No	Yes	Yes	Yes	Yes	No		Yes	Yes	No	No	No	No		Yes	Yes	No	No
205		417	Leinonen	No	No	No	Yes	No		No	Yes	No	No	No	No		No	No	Yes	No		No	No	No	No		Yes	Yes	Yes	No	No	No	No	No	No	No	No		Yes	Yes	No	No	No	Yes	sensitivity	No	No	No	No
206		311	Sabanayagam	No	No	No	Yes	No		No	Yes	No	No	No	No		No	No	Yes	No		No	No	No	No		Yes	Yes	No	No	Yes	Yes	No	No	No	No	No		Yes	Yes	No	No	No	Yes	trend test	No	Yes	No	No
207		689	Stang	No	No	No	Yes	No		No	Yes	No	No	No	No		No	Yes	No	No		No	No	No	No		Yes	Yes	Yes	No	No	No	No	No	No	No	Yes	rate difference	No	Yes	No	No	No	No		No	No	No	No
208		1820	O'Reilly	No	No	No	Yes	No		No	Yes	No	No	No	No		No	Yes	No	No		No	No	No	No		Yes	Yes	Yes	No	No	Yes	Yes	No	No	Yes	No		Yes	Yes	No	No	No	No		No	No	No	No
209		2284	Callaghan	No	No	No	Yes	No		No	Yes	No	No	No	No		No	Yes	No	No		No	No	No	No		Yes	Yes	Yes	No	No	No	No	No	No	No	Yes	rate difference	Yes	Yes	No	Yes	No	No		No	No	No	No
210		629	Vladutiu	No	No	No	Yes	No		No	Yes	No	No	No	No		No	No	No	No		No	No	No	No		Yes	Yes	No	No	No	No	No	Yes	Yes	No	No		No	Yes	No	No	No	No		No	No	No	No
211	6	877	Bertisch	No	No	No	Yes	No		No	Yes	No	No	No	No		No	No	No	No		No	No	No	No		Yes	Yes	Yes	No	No	Yes	No	No	No	No	No		No	Yes	No	No	No	Yes	sensitivity	No	No	No	No
212		652	Salas	No	No	No	Yes	No		No	Yes	No	No	No	No		No	No	No	No		No	No	No	No		Yes	Yes	No	No	No	Yes	No	No	No	No	No		Yes	Yes	No	No	No	No		No	No	No	No
213		e55	Cuffee	No	No	No	Yes	No		No	Yes	No	No	No	No		No	No	No	No		No	No	No	No		Yes	Yes	Yes	No	No	Yes	No	No	No	No	No		Yes	Yes	No	No	No	Yes	sensitivity	No	Yes	No	No
214		363	Davies	No	No	No	Yes	No		No	No	No	No	Yes	No		No	No	No	No		No	No	No	No		Yes	Yes	Yes	No	No	No	No	No	No	No	No		No	No	No	No	No	No		No	No	No	No
215		e83	Sams	No	No	No	Yes	No		No	Yes	No	No	No	No		No	No	No	No		Yes	No	No	No		Yes	Yes	Yes	No	No	No	No	No	No	No	No		Yes	No	No	Yes	No	No		No	Yes	No	No
216		640	Luciani	No	No	No	Yes	No		No	Yes	No	No	No	No		No	Yes	No	No		No	No	No	No		Yes	Yes	Yes	No	No	No	Yes	No	No	No	No		No	Yes	No	No	No	No		No	No	No	No
[truncated: 54 more columns]
